# Supplementary material for: CAR T cells redirected to cell surface GRP78 display robust anti-acute myeloid leukemia activity and do not target hematopoietic progenitor cells
Source: Nat Commun. 2022 Jan 31;13:587. doi: 10.1038/s41467-022-28243-6 (PMC8803836; doi:10.1038/s41467-022-28243-6)
Supplement: Supplementary file 2 — Source data [file 41467_2022_28243_MOESM2_ESM.xlsx]

## Sheet: Figure 1a
cate	category for figure	HSPA5 expression
CD34+ CB	1. HSC	8.07804			Figure 1a
CD34+ CB	1. HSC	7.51809
CD34+ CB	1. HSC	8.17699
CD34+ CB	1. HSC	9.23378
CD34+ CB	1. HSC	7.11801
t(8;21)	2. t(8;21)	12.1103
t(8;21)	2. t(8;21)	9.38912
t(8;21)	2. t(8;21)	10.0514
t(8;21)	2. t(8;21)	9.37313
t(8;21)	2. t(8;21)	10.0093
t(8;21)	2. t(8;21)	8.77174
t(8;21)	2. t(8;21)	7.98312
t(8;21)	2. t(8;21)	10.6062
t(8;21)	2. t(8;21)	8.89109
t(8;21)	2. t(8;21)	10.5245
t(8;21)	2. t(8;21)	10.289
t(8;21)	2. t(8;21)	8.38978
t(8;21)	2. t(8;21)	9.33455
t(8;21)	2. t(8;21)	8.67723
t(8;21)	2. t(8;21)	10.7209
t(8;21)	2. t(8;21)	8.98414
t(8;21)	2. t(8;21)	9.99919
t(8;21)	2. t(8;21)	8.68106
t(8;21)	2. t(8;21)	8.68718
t(8;21)	2. t(8;21)	8.7623
t(8;21)	2. t(8;21)	8.439
t(8;21)	2. t(8;21)	9.06175
t(8;21)	2. t(8;21)	10.3899
t(8;21)	2. t(8;21)	9.9969
Inv(16)	3. Inv(16)	9.31325
Inv(16)	3. Inv(16)	10.3265
Inv(16)	3. Inv(16)	9.125
Inv(16)	3. Inv(16)	9.64911
Inv(16)	3. Inv(16)	8.42134
Inv(16)	3. Inv(16)	7.91273
Inv(16)	3. Inv(16)	12.3343
Inv(16)	3. Inv(16)	9.20226
Inv(16)	3. Inv(16)	9.20142
Inv(16)	3. Inv(16)	10.8175
Inv(16)	3. Inv(16)	9.01061
Inv(16)	3. Inv(16)	9.58402
Inv(16)	3. Inv(16)	9.35948
Inv(16)	3. Inv(16)	9.12804
Inv(16)	3. Inv(16)	9.94113
Inv(16)	3. Inv(16)	7.80867
Inv(16)	3. Inv(16)	8.05346
Inv(16)	3. Inv(16)	8.6559
Inv(16)	3. Inv(16)	9.07493
Inv(16)	3. Inv(16)	9.67803
Inv(16)	3. Inv(16)	8.32655
Inv(16)	3. Inv(16)	8.7829
Inv(16)	3. Inv(16)	7.7759
Inv(16)	3. Inv(16)	9.0336
Inv(16)	3. Inv(16)	9.41603
Inv(16)	3. Inv(16)	9.93914
Inv(16)	3. Inv(16)	9.61196
Inv(16)	3. Inv(16)	9.46188
Inv(16)	3. Inv(16)	8.95799
Inv(16)	3. Inv(16)	10.3016
Inv(16)	3. Inv(16)	9.36169
MLL	4. MLL	7.31809
MLL	4. MLL	8.96971
MLL	4. MLL	10.009
MLL	4. MLL	10.0779
MLL	4. MLL	9.29187
MLL	4. MLL	8.61898
MLL	4. MLL	8.75951
MLL	4. MLL	10.8953
MLL	4. MLL	8.91217
MLL	4. MLL	8.66944
MLL	4. MLL	8.66274
MLL	4. MLL	10.9197
MLL	4. MLL	8.6239
MLL	4. MLL	6.72471
MLL	4. MLL	9.54858
MLL	4. MLL	9.13324
MLL	4. MLL	9.54489
MLL	4. MLL	9.57923
MLL	4. MLL	8.78344
MLL	4. MLL	9.27477
MLL	4. MLL	8.9746
MLL	4. MLL	9.67698
MLL	4. MLL	8.95222
MLL	4. MLL	7.69878
MLL	4. MLL	9.47218
MLL	4. MLL	7.98222
MLL	4. MLL	7.95613
MLL	4. MLL	8.16102
MLL	4. MLL	8.48218
ETV6	A. Other	9.66815
ETV6	A. Other	8.72983
ETV6	A. Other	7.33101
ETV6	A. Other	11.7068
Trisomy 21	A. Other	7.63964
Trisomy 21	A. Other	12.4052
Trisomy 21	A. Other	10.2094
Trisomy 21	A. Other	8.61525
t(6;9)	A. Other	8.74508
t(6;9)	A. Other	9.89612
t(6;9)	A. Other	10.6786
Trisomy 8	A. Other	9.57155
Trisomy 8	A. Other	8.53721
Trisomy 8	A. Other	8.95987
Normal	9. Normal	7.12613
Normal	9. Normal	10.9617
Normal	9. Normal	10.7251
Normal	9. Normal	9.56765
Normal	9. Normal	8.52777
Normal	9. Normal	9.09685
Normal	9. Normal	9.79209
Normal	9. Normal	7.82501
Normal	9. Normal	9.56221
Normal	9. Normal	9.52422
Normal	9. Normal	8.86328
Normal	9. Normal	9.77229
Normal	9. Normal	9.51468
Normal	9. Normal	8.95505
Normal	9. Normal	7.65471
Normal	9. Normal	9.45272
Normal	9. Normal	8.22326
Normal	9. Normal	10.4652
Normal	9. Normal	11.6664
Normal	9. Normal	11.2967
Normal	9. Normal	8.74766
Normal	9. Normal	7.1683
Normal	9. Normal	10.4228
Normal	9. Normal	10.654
Normal	9. Normal	9.59083
Normal	9. Normal	9.65226
Normal	9. Normal	10.4875
Normal	9. Normal	10.1933
Normal	9. Normal	11.7375
Normal	9. Normal	7.09474
Normal	9. Normal	10.5373
other	A. Other	8.43769
other	A. Other	8.77767
other	A. Other	8.02684
other	A. Other	8.31599
other	A. Other	10.5017
other	A. Other	10.3196
21(q22) rearrangement	A. Other	8.41316
other	A. Other	8.11617
other	A. Other	7.89581
other	A. Other	8.89744
other	A. Other	7.97366
other	A. Other	9.56585
other	A. Other	8.6795
other	A. Other	9.96646
del(9q)	A. Other	9.55502
del(5q)	A. Other	9.12178
other	A. Other	9.92261
Unknown	B. Unknown	10.3738
Unknown	B. Unknown	8.30812
Unknown	B. Unknown	9.20472
Unknown	B. Unknown	8.35655
Unknown	B. Unknown	8.89562
Unknown	B. Unknown	8.27346
Unknown	B. Unknown	8.29543
Unknown	B. Unknown	9.15874
Unknown	B. Unknown	10.1348
Unknown	B. Unknown	8.58714
Unknown	B. Unknown	8.95603
Unknown	B. Unknown	11.064
Unknown	B. Unknown	9.16735

## Sheet: Figure 1b
original category	category	211936_at
1. HSC	1. HSC	11.1594
1. HSC	1. HSC	9.76454
1. HSC	1. HSC	10.1671
1. HSC	1. HSC	10.1378
1. HSC	1. HSC	10.5721
1. HSC	1. HSC	10.3239
t(8;21)	2. t(8;21)	10.8881
t(8;21)	2. t(8;21)	11.5948
t(8;21)	2. t(8;21)	11.9129
t(8;21)	2. t(8;21)	11.7168
t(8;21)	2. t(8;21)	9.54786
t(8;21)	2. t(8;21)	12.1689
t(8;21)+other	2. t(8;21)	12.4703
inv(16)	3. inv(16)	11.3714
inv(16)	3. inv(16)	11.2973
inv(16)	3. inv(16)	10.7214
inv(16)+other	3. inv(16)	11.1219
inv(16)+other	3. inv(16)	10.8247
inv(16)+other	3. inv(16)	11.5188
inv(16)+other	3. inv(16)	10.9162
inv(16)+other	3. inv(16)	11.0943
t(15;17)	4. t(15;17)	12.0393
t(15;17)	4. t(15;17)	11.8337
t(15;17)	4. t(15;17)	12.2427
t(15;17)	4. t(15;17)	11.8596
t(15;17)	4. t(15;17)	12.23
t(15;17)	4. t(15;17)	12.222
t(15;17)	4. t(15;17)	11.9169
t(15;17)+other	4. t(15;17)	11.794
t(15;17)+other	4. t(15;17)	11.5266
t(15;17)+other	4. t(15;17)	11.3853
t(15;17)+other	4. t(15;17)	12.0902
t(15;17)+other	4. t(15;17)	11.7346
t(15;17)+other	4. t(15;17)	11.9202
t(15;17)+other	4. t(15;17)	12.2031
del(5q)/5q-	5. del(5q)/5q-	10.4537
del(5q)/5q-+other	5. del(5q)/5q-	11.1
del(5q)/5q-+other	5. del(5q)/5q-	10.9248
del(5q)/5q-+other	5. del(5q)/5q-	11.4712
del(5q)/5q-+other	5. del(5q)/5q-	11.7178
del(5q)/5q-+other	5. del(5q)/5q-	11.6405
del(5q)/5q-+other	5. del(5q)/5q-	11.9227
del(5q)/5q-+other	5. del(5q)/5q-	11.1536
del(5q)/5q-+other	5. del(5q)/5q-	10.3404
del(5q)/5q-+other	5. del(5q)/5q-	11.502
del(5q)/5q-+other	5. del(5q)/5q-	12.0018
del(5q)/5q-+other	5. del(5q)/5q-	11.6355
del(5q)/5q-+other	5. del(5q)/5q-	10.8151
del(5q)/5q-+other	5. del(5q)/5q-	10.6793
del(5q)/5q-+other	5. del(5q)/5q-	11.0852
del(7q)/7q-	6. del(7q)/7q-	11.9575
del(7q)/7q-	6. del(7q)/7q-	10.6726
del(7q)/7q-	6. del(7q)/7q-	10.8148
del(7q)/7q-+other	6. del(7q)/7q-	10.8063
del(7q)/7q-+other	6. del(7q)/7q-	10.9248
del(7q)/7q-+other	6. del(7q)/7q-	11.0564
del(7q)/7q-+other	6. del(7q)/7q-	11.4712
del(7q)/7q-+other	6. del(7q)/7q-	11.7178
del(7q)/7q-+other	6. del(7q)/7q-	11.9227
del(7q)/7q-+other	6. del(7q)/7q-	11.0693
del(7q)/7q-+other	6. del(7q)/7q-	11.1536
del(7q)/7q-+other	6. del(7q)/7q-	11.0754
del(7q)/7q-+other	6. del(7q)/7q-	10.4016
del(7q)/7q-+other	6. del(7q)/7q-	9.01937
del(7q)/7q-+other	6. del(7q)/7q-	12.0018
del(7q)/7q-+other	6. del(7q)/7q-	10.8151
del(7q)/7q-+other	6. del(7q)/7q-	10.6868
del(7q)/7q-+other	6. del(7q)/7q-	11.0852
del(7q)/7q-+other	6. del(7q)/7q-	11.0895
del(7q)/7q-+other	6. del(7q)/7q-	12.2031
Trisomy 8	7. Trisomy 8	9.86407
Trisomy 8	7. Trisomy 8	10.4328
Trisomy 8	7. Trisomy 8	10.9575
Trisomy 8	7. Trisomy 8	11.0558
Trisomy 8	7. Trisomy 8	11.4131
Trisomy 8	7. Trisomy 8	10.6405
Trisomy 8+other	7. Trisomy 8	11.0099
Trisomy 8+other	7. Trisomy 8	11.5417
Trisomy 8+other	7. Trisomy 8	10.9248
Trisomy 8+other	7. Trisomy 8	11.7242
Trisomy 8+other	7. Trisomy 8	10.4836
Trisomy 8+other	7. Trisomy 8	11.6405
Trisomy 8+other	7. Trisomy 8	10.9823
Trisomy 8+other	7. Trisomy 8	11.3572
Trisomy 8+other	7. Trisomy 8	10.3404
Trisomy 8+other	7. Trisomy 8	10.6839
Trisomy 8+other	7. Trisomy 8	9.01937
Trisomy 8+other	7. Trisomy 8	10.6868
Trisomy 8+other	7. Trisomy 8	11.0852
Trisomy 8+other	7. Trisomy 8	12.2031
Complex	8. Complex	11.5085
Complex	8. Complex	11.2851
Complex	8. Complex	11.0145
Complex	8. Complex	10.3011
Complex+other	8. Complex	11.1
Complex+other	8. Complex	11.0099
Complex+other	8. Complex	10.9248
Complex+other	8. Complex	11.4712
Complex+other	8. Complex	11.7178
Complex+other	8. Complex	11.6405
Complex+other	8. Complex	11.794
Complex+other	8. Complex	11.9227
Complex+other	8. Complex	10.9823
Complex+other	8. Complex	11.1536
Complex+other	8. Complex	11.3572
Complex+other	8. Complex	10.3404
Complex+other	8. Complex	11.502
Complex+other	8. Complex	11.0455
Complex+other	8. Complex	10.4016
Complex+other	8. Complex	9.01937
Complex+other	8. Complex	11.6355
Complex+other	8. Complex	10.6793
Complex+other	8. Complex	10.6868
Complex+other	8. Complex	11.0852
Normal	9. Normal	10.0033
Normal	9. Normal	11.0826
Normal	9. Normal	11.1268
Normal	9. Normal	11.1097
Normal	9. Normal	11.3685
Normal	9. Normal	11.1113
Normal	9. Normal	11.0326
Normal	9. Normal	11.373
Normal	9. Normal	10.5169
Normal	9. Normal	10.974
Normal	9. Normal	10.9769
Normal	9. Normal	11.0569
Normal	9. Normal	11.6907
Normal	9. Normal	11.0169
Normal	9. Normal	11.161
Normal	9. Normal	11.2501
Normal	9. Normal	10.6982
Normal	9. Normal	11.2665
Normal	9. Normal	11.2373
Normal	9. Normal	11.1735
Normal	9. Normal	11.0189
Normal	9. Normal	11.7914
Normal	9. Normal	11.2184
Normal	9. Normal	11.5802
Normal	9. Normal	11.1344
Normal	9. Normal	10.4028
Normal	9. Normal	11.3069
Normal	9. Normal	10.8532
Normal	9. Normal	11.2845
Normal	9. Normal	11.7612
Normal	9. Normal	11.2842
Normal	9. Normal	11.0806
Normal	9. Normal	11.3085
Normal	9. Normal	11.0319
Normal	9. Normal	11.3173
Normal	9. Normal	10.8041
Normal	9. Normal	11.6785
Normal	9. Normal	11.8419
Normal	9. Normal	11.0639
Normal	9. Normal	11.1921
Normal	9. Normal	10.8894
Normal	9. Normal	10.732
Normal	9. Normal	11.2271
Normal	9. Normal	11.6282
Normal	9. Normal	10.7389
Normal	9. Normal	11.2519
Normal	9. Normal	11.2137
Normal	9. Normal	10.6528
Normal	9. Normal	11.2296
Normal	9. Normal	9.89251
Normal	9. Normal	11.0939
Normal	9. Normal	11.5611
Normal	9. Normal	11.1123
Normal	9. Normal	11.1254
Normal	9. Normal	11.3226
Normal	9. Normal	10.5435
Normal	9. Normal	10.3151
Normal	9. Normal	10.7415			Figure 1b
Normal	9. Normal	11.1239
Normal	9. Normal	11.4536
Normal	9. Normal	11.457
Normal	9. Normal	11.0682
Normal	9. Normal	9.36263
Normal	9. Normal	11.4643
Normal	9. Normal	10.6406
Normal	9. Normal	10.9481
Normal	9. Normal	10.5554
Normal	9. Normal	11.0661
Normal	9. Normal	10.489
Normal	9. Normal	11.2106
Normal	9. Normal	10.9792
Normal	9. Normal	10.1644
Normal	9. Normal	10.8083
Normal	9. Normal	11.07
Normal	9. Normal	10.382
Normal	9. Normal	10.9358
Normal	9. Normal	11.0849
Normal	9. Normal	11.6077
Normal	9. Normal	11.3505
Normal	9. Normal	10.9484
Normal	9. Normal	11.1802
Normal	9. Normal	11.3553
Normal	9. Normal	10.943
Normal	9. Normal	11.1551
Normal	9. Normal	11.2049
Normal	9. Normal	10.9549
Normal	9. Normal	11.6679
Normal	9. Normal	11.0608
Normal	9. Normal	10.9005
Normal	9. Normal	11.307
Normal	9. Normal	11.4464
Normal+other	A. other	10.8063
Normal+other	A. other	12.4703
Normal+other	A. other	11.5417
Normal+other	A. other	11.0564
Normal+other	A. other	11.7242
Normal+other	A. other	10.4836
Normal+other	A. other	11.1219
Normal+other	A. other	10.8247
Normal+other	A. other	11.0693
Normal+other	A. other	10.9823
Normal+other	A. other	11.5188
Normal+other	A. other	11.0754
Normal+other	A. other	11.5266
Normal+other	A. other	11.3853
Normal+other	A. other	11.0455
Normal+other	A. other	10.6839
Normal+other	A. other	10.9162
Normal+other	A. other	10.4016
Normal+other	A. other	9.01937
Normal+other	A. other	10.8151
Normal+other	A. other	11.0943
Normal+other	A. other	11.8166
Normal+other	A. other	12.0902
Normal+other	A. other	11.0895
Normal+other	A. other	11.7346
Normal+other	A. other	11.9202
Normal+other	A. other	12.2031
t(9;11)+other	A. other	11.0754
t(9;11)+other	A. other	11.8166
None	B. None	10.6351
None	B. None	11.5157
None	B. None	11.2899
None	B. None	11.8264
None	B. None	11.1519
None	B. None	11.5376
None	B. None	10.8487
None	B. None	11.0943
None	B. None	11.4847
None	B. None	10.7157
None	B. None	11.7014
None	B. None	10.8216
None	B. None	10.7249
None	B. None	11.2144
None	B. None	11.1892
None	B. None	10.7597

## Sheet: Figure 1c
		NT T-cells	KG1a	MV-4-11	THP-1	MOLM13	Normal BM CD34+ cells
	mAb	200	542	973		638
	Peptide	176	655	795	978	4670	216
	Figure 1c

## Sheet: Figure 2b
		Ctrl CAR	GRP78 1x CAR	GRP78 2x CAR	GRP78 3x CAR
	Donor 1	62.6	80.5	51.7	54
	Donor 2	70.9	84.7	58.8	55.5
	Donor 3	71.7	85.3	59.4	56.2
	Figure 2b

## Sheet: Figure 2c 
	Figure 2c
	% Viability (left Panel)
	Days Post-Transduction	Non-Transduced T Cells			Control CAR			GRP78 1x CAR			GRP78 2x CAR			GRP78 3x CAR
		Donor 1	Donor 2	Donor 3	Donor 1	Donor 2	Donor 3	Donor 1	Donor 2	Donor 3	Donor 1	Donor 2	Donor 3	Donor 1	Donor 2	Donor 3
	2	87	99	95	69	90	90	58	74	77	70	90	86	74	91	88
	5	92	94	96	87	95	98	79	82	82	85	94	96	89	93	97
	7	94	94	92	85	93	96	87	77	83	86	91	94	88	94	93
	9	92	91	96	92	90	92	87	70	82	90	88	93	90	91	92
	Fold expansion (Right Panel)
	Days Post-Transduction	Non-Transduced T Cells			Control CAR			GRP78 1x CAR			GRP78 2x CAR			GRP78 3x CAR
		Donor1	Donor2	Donor3	Donor1	Donor2	Donor3	Donor1	Donor2	Donor3	Donor1	Donor2	Donor3	Donor1	Donor2	Donor3
	0	1	1	1	1	1	1	1	1	1	1	1	1	1	1	1
	3	5	15	24	4	15	15	2	8	14	3	14	16	3	14	16
	5	10	22	32	7	28	31	3	20	21	7	25	30	8	31	33
	7	27	41	84	22	51	64	2	46	47	21	53	56	22	59	60

## Sheet: Figure 2d
	Figure 2d
	CD4+
	TEM			TCM			TNaive			TEMRA
	Donor1	Donor2	Donor3	Donor1	Donor2	Donor3	Donor1	Donor2	Donor3	Donor1	Donor2	Donor3
NT	12.1	9.12	4.39	4.26	6.95	3.39	79.2	64.6	82.4	4.45	19.3	9.78
Ctrl CAR	14.2	13.6	6.03	10.8	5.58	8.93	62.2	55.5	54.8	12.8	25.3	30.3
1x	0.47	8.13	5.95	2.24	7.26	11	76.3	38.8	23.6	21	45.9	59.5
2x	8.35	5.94	4.37	8.4	4.21	5.33	76.8	68.4	51.8	6.49	35.1	38.5
3x	8.48	59.5	3.6	9.22	3.91	4.95	75.5	26.1	66.9	6.82	10.5	24.6
	CD8+
	TEM			TCM			TNaive			TEMRA
	Donor1	Donor2	Donor3	Donor1	Donor2	Donor3	Donor1	Donor2	Donor3	Donor1	Donor2	Donor3
NT	1.08	1.84	0.87	0.026	0.29	0.077	74.7	71.7	69.1	24.2	26.2	29.9
Ctrl CAR	1.75	1.61	1.73	0.18	0.31	1.17	70.2	69.4	64	27.9	28.6	33.1
1x	0.83	1.42	1.55	0.18	0.27	0.61	40.3	36.5	28.7	58.7	61.8	69.1
2x	2.2	1.6	0.98	0.059	0.16	0.54	71	63.1	53.5	26.8	35.1	44.9
3x	1.69	1.34	0.77	0.057	0.22	0.34	71.5	61.8	64.2	26.7	36.7	34.7

## Sheet: Figure 3a
	Figure 3a
	IFN-g (left panel)
		Control CAR			GRP78 1x CAR			GRP78 2x CAR			GRP78 3x CAR
		Donor1	Donor2	Donor3	Donor1	Donor2	Donor3	Donor1	Donor2	Donor3	Donor1	Donor2	Donor3
	Media	0	196	0	0	0	11	0	206	0	0	0	0
	NT	0	0	0	0	79	39	0	84	0	0	88	0
	MOLM13	0	0	0	17612	15546	20271	3457	4757	10618	3610	5083	9366
	IL-2 (right panel)
		Control CAR					GRP78 1x CAR					GRP78 2x CAR					GRP78 3x CAR
		Donor1	Donor2	Donor3	Donor4	Donor5	Donor1	Donor2	Donor3	Donor4	Donor5	Donor1	Donor2	Donor3	Donor4	Donor5	Donor1	Donor2	Donor3	Donor4	Donor5
	Media	0	0	0	0	0	0	0	0	7	0	0	0	0	0	0	0	0	0	0	0
	NT	0	0	0	0	0	0	0	0	0	0	0	0	0	0	0	0	0	0	0	0
	MOLM13	0	0	0	0	0	449	427	1469	1142	1596	37	71	1628	399	306	41	80	1706	44	116

## Sheet: Figure 3b
	Figure 3b
		Control CAR			GRP78 1x CAR			GRP78 2x CAR			GRP78 3x CAR
		Donor1	Donor2	Donor3	Donor1	Donor2	Donor3	Donor1	Donor2	Donor3	Donor1	Donor2	Donor3
	0.5:1	26	8	4	86	91	40	81	83	18	88	65	16
	1:1	14	0	4	96	95	94	95	95	77	94	98	73
	2:1	0	0	4	100	100	100	100	100	96	100	100	97

## Sheet: Figure 3c
	Figure 3c
		Ctrl CAR			ΔCAR			1x CAR
		Donor1	Donor2	Donor3	Donor1	Donor2	Donor3	Donor1	Donor2	Donor3
	Media	0	0	0	0	39.5	0	0	0	0
	MV411	0	0	0	77.5	0	0	12548	9693.5	17839
	THP1	0	0	0	0	0	331	22574	16657	27365.5

## Sheet: Figure 3d
	Figure 3d
		NT			Δ CAR			1x CAR
		Donor1	Donor2	Donor3	Donor1	Donor2	Donor3	Donor1	Donor2	Donor3
	Media	0	0	0	0	0	0	0	0	0
	PDX 1	0	0	0	0	0	0	0	201.35	27.975
	PDX 2	0	0	0	0	0	0	1013.23	6069	1281.03
	PDX 3	0	0	124	0	0	107.95	729	3741.5	1261.7

[truncated: 42 more sheets: Figure 3e, Figure 3f, Figure 4b, Figure 4c, Figure 4d, Figure 5b, Figure 5d, Figure 6b, Figure 6c, Figure 7a, Figure 7b, Figure 7c, Figure 7d, Figure 7e, Figure 7g, Figure 7h , Figure 7i, Suppl. Figure 1a , Suppl. Figure 1b , Suppl. Figure 2b …]
